# Supplementary material for: Host Genetic Factors and Vaccine-Induced Immunity to Hepatitis B Virus Infection
Source: PLoS One. 2008 Mar 26;3(3):e1898. doi: 10.1371/journal.pone.0001898 (PMC2268746; doi:10.1371/journal.pone.0001898)
Supplement: Table S1 — Details for SNPs in 1st screen (0.16 MB XLS) [file pone.0001898.s003.xls]

## Sheet: Sheet1
Supplementary Table S1: Details for SNPs in 1st screen
SNPid	Rs number	Chr	Gene	Accession number	Location	AminoAcid Change	MAF*	HWE* p-value	% genotype success		* Note: HWE and MAF calculation based on one randomly selected sib per sibship
s001	rs1318008	1	TNFRSF8	NM_001243	intron		21.6	0.7741	100
s002	rs4491070	1	TNFRSF8	NM_001243	intron		16.8	0.3866	100
s003	rs6690493	1	TNFRSF8	NM_001243	intron		9.8	0.7419	99.9
s004	rs2297875	1	TNFRSF8	NM_001243	intron		19.1	1	99.9
s005	rs12133231	1	TNFRSF8	NM_001243	intron		12.6	0.3908	99.9
s006	rs1201110	1	TNFRSF8	NM_001243	intron		15.8	0.5777	99.7
s007	rs562844	1	TNFRSF8	NM_001243	intron		14	0.1718	99.6
s008	rs501525	1	TNFRSF8	NM_001243	intron		22.7	0.8837	99.7
s009	rs1148476	1	TNFRSF8	NM_152942	intron		23.5	0.0938	98.1
s010	rs535068	1	TNFRSF8	NM_152942	intron		46.6	0.2498	100
s011	rs3766735	1	TNFRSF8	NM_152942	intron		7.2	1	100
s012	rs671106	1	TNFRSF8	NM_152942	intron		2.7	0.038	99.6
s013	rs755398	1	TNFRSF8	NM_152942	intron		46.5	0.585	99.6
s014	rs496888	1	TNFRSF1B	NM_001066	intron		30.7	0.7626	100
s015	rs976881	1	TNFRSF1B	NM_001066	intron		23.6	0.7315	99.6
s016	rs5746026	1	TNFRSF1B	NM_001066	coding	E232K	1.2	1	100
s017	rs5746051	1	TNFRSF1B	NM_001066	intron		5.7	0.5689	100
s018	rs1061624	1	TNFRSF1B	NM_001066	3UTR		29.3	1	99.7
s019	rs2143104	1	CDC42	NM_044472	intron		6.7	1	100
s020	rs2473322	1	CDC42	NM_044472	intron		6.7	1	100
s021	rs2473317	1	CDC42	NM_044472	intron		24	0.1913	99.9
s022	rs2056974	1	CDC42	NM_044472	intron		22.7	1	99.7
s023	rs2473316	1	CDC42	NM_044472	intron		9.6	1	99.9
s024	rs10917148	1	CDC42	NM_044472	intron		6.7	1	100
s025	rs7519109	1	CDC42	NM_001791	flanking_5UTR		6.7	1	100
s026	rs3795300	1	IL22RA1	NM_021258	3UTR		19.8	0.5846	99.9
s027	rs3795299	1	IL22RA1	NM_021258	coding	G518R	19.3	0.6793	99.9
s028	rs10903022	1	IL22RA1	NM_021258	coding		30.2	1	93.3
s029	rs4292900	1	IL22RA1	NM_021258	flanking_5UTR		31.1	0.6537	100
s030	rs11249006	1	IL28RA	NM_173065	3UTR		21.5	0.0528	99.4
s031	rs7552086	1	IL28RA	NM_170743	intron		30.5	0.2395	99.9
s032	rs10903038	1	IL28RA	NM_170743	intron		44	0.5154	100
s033	rs7520329	1	IL28RA	NM_170743	intron		36.2	0.808	99.4
s034	rs3897440	1	IL28RA	NM_170743	intron		25.7	0.4787	99.9
s035	rs4489498	1	IL28RA	NM_170743	intron		10.8	0.8968	100
s036	rs2780890	1	JAK1	NM_002227	intron		17.3	0.0145	99.7
s037	rs310244	1	JAK1	NM_002227	intron		16.2	0.9642	99.7
s038	rs4916005	1	JAK1	NM_002227	intron		32.9	0.2773	100
s039	rs10789166	1	JAK1	NM_002227	intron		40.2	0.8096	99.7
s040	rs2780900	1	JAK1	NM_002227	intron		21.8	0.4745	99.7
s041	rs310228	1	JAK1	NM_002227	intron		20.7	0.8256	99.9
s042	rs310236	1	JAK1	NM_002227	intron		41.9	0.6871	97.9
s043	rs3790541	1	JAK1	NM_002227	intron		13.8	0.7415	99.9
s044	rs310199	1	JAK1	NM_002227	intron		33.6	0.9922	99.6
s045	rs11209046	1	IL12RB2	NM_001559	5UTR		45.4	0.7681	97.3
s046	rs3790558	1	IL12RB2	NM_001559	intron		12.9	1	99.9
s047	rs2066446	1	IL12RB2	NM_001559	intron		23.2	0.3969	99.7
s048	rs2066445	1	IL12RB2	NM_001559	intron		35.2	0.8651	100
s049	rs3790566	1	IL12RB2	NM_001559	intron		14.3	0.4137	99.7
s050	rs3790567	1	IL12RB2	NM_001559	intron		14.3	0.4137	99.9
s051	rs12564159	1	IL12RB2	NM_001559	intron		49.4	0.1768	99.1
s052	rs2307145	1	IL12RB2	NM_001559	coding	Q426H	13.9	0.1661	99.9
s053	rs881087	1	IL12RB2	NM_001559	intron		49.5	0.1785	99.6
s054	rs2476599	1	PTPN22	NM_015967	intron		30.4	0.4727	100
s055	rs1217388	1	PTPN22	NM_015967	intron		9.1	0.5771	99.7
s056	rs1217395	1	PTPN22	NM_012411	flanking_3UTR		9	0.5142	97.7
s058	rs2476602	1	PTPN22	NM_012411	intron		30.4	0.4727	100
s059	rs2488458	1	PTPN22	NM_012411	intron		24.5	0.8522	99.4
s060	rs10802189	1	CD58	NM_001779	flanking_3UTR		6.6	0.0178	99.7
s061	rs10802190	1	CD58	NM_001779	intron		9.6	0.7918	99.9
s062	rs1414275	1	CD58	NM_001779	intron		39.6	0.3248	99.9
s063	rs11588376	1	CD58	NM_001779	intron		39.3	0.2427	99.7
s064	rs1016140	1	CD58	NM_001779	intron		10.4	1	99.4
s065	rs1335532	1	CD58	NM_001779	intron		34.5	0.643	99.7
s066	rs2300747	1	CD58	NM_001779	intron		25	0.0982	100
s067	rs10923122	1	CD58	NM_001779	intron		20	0.0973	99.7
s068	rs7542681	1	CD58	NM_001779	intron		13.6	0.4552	100
s069	rs7552906	1	RFX5	NM_001025603	3UTR		33.8	0.7326	100
s070	rs1752387	1	RFX5	NM_001025603	3UTR		14.2	0.2125	100
s071	rs1417938	1	CRP	NM_000567	intron		6.5	0.4694	99.9
s072	rs1801274	1	FCGR2A	NM_021642	coding	H165R	50	0.3372	99.6
s073	rs6427597	1	FCGR2C	NM_201563	flanking_3UTR		39.2	9.7607e-05	99.7
s074	rs410236	1	FCGR2C	NM_201563	flanking_3UTR		36.8	1.4864e-27	100
s075	rs3861950	1	TNFSF4	NM_003326	intron		13.2	0.687	100
s076	rs7518045	1	TNFSF4	NM_003326	intron		19.8	0.8896	100
s077	rs1234313	1	TNFSF4	NM_003326	intron		12.7	0.9048	100
s078	rs13343108	1	TNFSF4	NM_003326	intron		45.7	0.8247	100
s079	rs11811856	1	TNFSF4	NM_003326	intron		33.9	0.6122	98.1
s080	rs6673408	1	PTPRC	NM_080923	flanking_3UTR		20.2	0.4902	100
s081	rs1326273	1	PTPRC	NM_080923	flanking_3UTR		9.4	0.8381	100
s082	rs1052238	1	PTPRC	NM_080923	flanking_3UTR		49.8	0.0169	99.6
s083	rs9803750	1	PTPRC	NM_002838	flanking_5UTR		32	0.9294	99.9
s084	rs9803978	1	PTPRC	NM_002838	flanking_5UTR		9	0.1086	100
s085	rs1326279	1	PTPRC	NM_002838	flanking_5UTR		32.4	0.7712	97.9
s086	rs2359952	1	PTPRC	NM_002838	flanking_5UTR		47.6	0.4321	98.9
s087	rs3767747	1	PTPRC	NM_002838	flanking_5UTR		42.9	0.9477	99.3
s088	rs10919557	1	PTPRC	NM_002838	intron		2.2	1	99.9
s093	rs1011338	1	PTPRC	NM_002838	intron		49.1	0.2553	96.4
s094	rs1932433	1	PTPRC	NM_002838	intron		31.9	0.3568	99.9
s095	rs6683595	1	PTPRC	NM_002838	intron		48	0.4103	99.9
s096	rs11589894	1	PTPRC	NM_002838	intron		17.7	0.2426	99.7
s097	rs1932435	1	PTPRC	NM_002838	intron		37.7	0.9824	99.9
s098	rs874909	1	PTPRC	NM_002838	intron		12.3	0.4257	100
s099	rs4845108	1	RASSF5	NM_182663	intron		12.4	0.4651	100
s100	rs7523985	1	RASSF5	NM_182663	intron		35.4	0.314	99.9
s101	rs7530746	1	RASSF5	NM_182663	flanking_3UTR		32.5	0.4	99.7
s102	rs6685780	1	RASSF5	NM_182663	flanking_3UTR		25.3	0.1336	100
s103	rs11119006	1	RASSF5	NM_182663	flanking_3UTR		41.2	0.8175	100
s104	rs11119018	1	RASSF5	NM_182665	flanking_5UTR		36.6	0.3351	99.7
s105	rs12569261	1	RASSF5	NM_182665	flanking_5UTR		13.5	0.111	100
s106	rs10442694	1	RASSF5	NM_182665	flanking_3UTR		26.3	0.0733	100
s107	rs4845109	1	RASSF5	NM_182665	flanking_3UTR		5.8	0.0321	99.1
s108	rs7555149	1	RASSF5	NM_182665	flanking_3UTR		7	0.9911	99.9
s109	rs7527917	1	RASSF5	NM_182663	flanking_5UTR		32.2	0.0801	100
s110	rs6660116	1	RASSF5	NM_182663	flanking_5UTR		40.1	0.4746	99.9
s111	rs11589	1	RASSF5	NM_031437	3UTR		29.3	0.0207	99.9
s112	rs3024498	1	IL10	NM_000572	3UTR		12.3	0.4303	99.9
s113	rs1800872	1	IL10	NM_000572	promoter (-592)		48.2	0.324	99.3
s114	rs1800896	1	IL10	NM_000572	promoter (-1082)		35.1	0.3034	99.4
s115	rs4347211	1	IL19	NM_153758	flanking_3UTR		39.8	0.6314	99.9
s116	rs3950619	1	IL19	NM_153758	flanking_3UTR		19.9	0.6035	99.3
s117	rs1878673	1	IL19	NM_153758	flanking_3UTR		47.8	1	100
s118	rs12409415	1	IL19	NM_013371	flanking_5UTR		19.8	0.1139	100
s119	rs2056225	1	IL19	NM_013371	flanking_5UTR		22.8	0.9274	99.9
s120	rs2243158	1	IL19	NM_013371	5UTR		22.4	0.9801	99.6
s121	rs2243174	1	IL19	NM_153758	intron		46.7	0.5434	100
s122	rs2243191	1	IL19	NM_153758	coding	S213F	22	1	100
s123	rs1567190	1	CR2	NM_001877	intron		16.3	0.2833	100
s124	rs1507764	1	CR2	NM_001877	intron		20.7	0.8367	100
s125	rs1048971	1	CR2	NM_001877	coding	L592L	24.7	0.3426	100
s126	rs17615	1	CR2	NM_001877	coding	S639N	41.6	0.0152	99.9
s127	rs2182912	1	CR2	NM_001877	intron		7.1	0.0323	99.7
s128	rs9429940	1	CR2	NM_001877	3UTR		12	0.3567	99.9
s129	rs12723208	1	TRAF5	NM_145759	flanking_5UTR		15.1	0.6699	100
s130	rs11582143	1	TRAF5	NM_145759	flanking_5UTR		37.1	0.9673	99.7
s131	rs4951522	1	TRAF5	NM_004619	intron		24	0.6591	99.9
s132	rs11119729	1	TRAF5	NM_004619	intron		6	0.5777	99.9
s133	rs7425883	2	ZAP70	NM_001079	intron		16.6	0.0521	100
s134	rs6736735	2	ZAP70	NM_001079	intron		26.3	0.6433	99.7
s135	rs2289918	2	ZAP70	NM_001079	intron		48.2	0.5825	98.6
s136	rs6714710	2	ZAP70	NM_001079	intron		34.8	0.8506	99.6
s137	rs3192177	2	ZAP70	NM_001079	coding	E252E	1.6	1	100
s138	rs2278699	2	ZAP70	NM_001079	3UTR		25.5	0.5491	99.6
s139	rs4851521	2	IL1R2	NM_004633	flanking_3UTR		39.2	0.8676	99.7
s140	rs4851526	2	IL1R2	NM_173343	flanking_3UTR		41	0.4504	99.9
s141	rs4851527	2	IL1R2	NM_004633	flanking_5UTR		7.3	1	100
s142	rs719248	2	IL1R2	NM_004633	flanking_5UTR		5.7	0.5714	99.9
s143	rs2072474	2	IL1R2	NM_004633	intron		49.9	0.6029	99.9
s144	rs3218979	2	IL1R2	NM_004633	intron		16.3	1	100
s145	rs2287047	2	IL1R1	NM_000877	intron		40.4	0.8095	99.9
s146	rs997049	2	IL1R1	NM_000877	intron		13.5	0.8446	100
s147	rs3917299	2	IL1R1	NM_000877	intron		17.5	1	99.6
s148	rs3171845	2	IL1R1	NM_000877	intron		24.8	0.7257	99.9
s149	rs3917332	2	IL1R1	NM_000877	flanking_3UTR		11.7	0.2801	100
s150	rs1997503	2	IL1RL2	NM_003854	intron		15.8	1	99.9
s151	rs1558648	2	IL1RL2	NM_003854	intron		24.3	1	99.9
s152	rs11123913	2	IL1RL2	NM_003854	intron		47	0.7118	99.4
s153	rs1922291	2	IL1RL2	NM_003854	intron		30.2	0.4248	99.9
s154	rs917994	2	IL1RL2	NM_003854	intron		28.5	0.6568	99
s155	rs2302621	2	IL1RL2	NM_003854	intron		28.4	1	99.7
s156	rs3755285	2	IL1RL2	NM_003854	intron		41.3	0.4155	100
s157	rs955754	2	IL1RL2	NM_003854	intron		46.5	0.4107	99.6
s158	rs6709635	2	IL1RL2	NM_003854	intron		46.7	0.2457	99.6
s159	rs2302612	2	IL1RL2	NM_003854	coding	P550L	46.8	0.317	99.7
s160	rs2310220	2	IL1RL1	NM_003856	flanking_5UTR		10	0.2577	100
s161	rs1041973	2	IL1RL1	NM_016232	coding	E78A	41.8	1	100
s162	rs1420101	2	IL1RL1	NM_173459	coding	L227L	38.3	0.4265	99.9
s163	rs12989197	2	IL1RL1	NM_003856	flanking_3UTR		26.6	0.0819	100
s164	rs4988956	2	IL1RL1	NM_016232	coding	A433T	30.8	0.4502	99.6
s165	rs10192157	2	IL1RL1	NM_016232	coding		31.1	0.5141	99.6
s166	rs2856836	2	IL1A	NM_000575	3UTR		27.6	0.0575	99.7
s167	rs17561	2	IL1A	NM_000575	coding	A114S	27.8	0.0486	99.9
s168	rs1609682	2	IL1A	NM_000575	intron		20.5	0.3911	99.9
s169	rs1800587	2	IL1A	NM_000575	5UTR		42.8	0.21	99.7
s170	rs1143643	2	IL1B	NM_000576	intron		14.3	1	99.6
s171	rs1143627	2	IL1B	NM_000576	flanking_5UTR		47.6	0.2895	99.7
s172	rs7602788	2	TMEM37	NM_183240	flanking_5UTR		9.3	1	99.7
s173	rs2587708	2	TMEM37	NM_183240	flanking_5UTR		16.6	0.3252	97.4
s174	rs2579632	2	TMEM37	NM_183240	flanking_5UTR		48.5	0.9038	99.6
s175	rs2278565	2	TMEM37	NM_183240	flanking_3UTR		3.1	1	100
s176	rs1400657	2	STAT1	NM_007315	flanking_3UTR		37	0.3415	100
s177	rs3771300	2	STAT1	NM_007315	intron		34.4	0.0279	100
s178	rs13395505	2	STAT1	NM_007315	intron		33.7	1	100
s179	rs1914408	2	STAT1	NM_139266	flanking_3UTR		4	0.843	100
s180	rs2280234	2	STAT1	NM_007315	intron		36.3	0.3021	99.9
s181	rs7562024	2	STAT1	NM_007315	intron		43.3	0.1884	99.7
s182	rs12693591	2	STAT1	NM_007315	intron		46.5	0.9161	99.9
s183	rs10173099	2	STAT1	NM_007315	intron		31.4	0.0348	99.9
s184	rs13029532	2	STAT1	NM_007315	intron		16.5	0.5667	100
s185	rs3024896	2	STAT4	NM_003151	intron		1.6	1	99.9
s186	rs3024861	2	STAT4	NM_003151	intron		25.6	0.617	99.9
s187	rs7601754	2	STAT4	NM_003151	intron		7.9	0.0042	100
s188	rs6434435	2	STAT4	NM_003151	intron		41	0.0567	100
s189	rs6752770	2	STAT4	NM_003151	intron		45.8	0.4451	100
s190	rs1031508	2	STAT4	NM_003151	intron		43.8	0.595	99.6
s191	rs7572482	2	STAT4	NM_003151	intron		25.7	0.6304	99.9
s192	rs2247094	2	RAPH1	NM_203365	flanking_5UTR		30.5	0.8935	100
s193	rs11679740	2	RAPH1	NM_213589	intron		11.3	0.7497	99.7
s194	rs2469950	2	RAPH1	NM_203365	intron		24.3	0.7815	99.7
s195	rs2305417	2	RAPH1	NM_213589	intron		7.2	0.4665	100
s196	rs7423567	2	RAPH1	NM_213589	intron		1.9	0.2244	99.9
s197	rs3181100	2	CD28	NM_006139	intron		33.9	1	99.4
s198	rs1181390	2	CD28	NM_006139	intron		31.1	0.8818	99.1
s199	rs10932017	2	CD28	NM_006139	intron		42.6	0.1562	99.6
s200	rs3769683	2	CD28	NM_006139	intron		13.8	0.1866	100
s201	rs3116494	2	CD28	NM_006139	intron		21.2	0.8151	99.9
s202	rs231777	2	CTLA4	NM_005214	intron		18.3	0.3681	100
s203	rs231779	2	CTLA4	NM_005214	intron		42.5	0.4318	99.7
s204	rs3087243	2	CTLA4	NM_005214	flanking_3UTR		20	0.2645	99.6
s205	rs4675374	2	ICOS	NM_012092	intron		28.7	0.6366	99.7
s206	rs4389322	2	ICOS	NM_012092	intron		48.1	0.9129	100
s207	rs4521021	2	ICOS	NM_012092	intron		48.7	0.0972	100
s208	rs11571314	2	ICOS	NM_012092	intron		48.3	0.2682	99.7
s209	rs10172036	2	ICOS	NM_012092	intron		46.8	0.317	99.9
s210	rs4404254	2	ICOS	NM_012092	3UTR		49.2	0.6838	99.9
s211	rs340833	3	IL5RA	NM_000564	3UTR		44.7	0.6645	99.7
s212	rs4322988	3	IL5RA	NM_000564	flanking_5UTR		18.9	0.9312	99.9
s213	rs6809408	3	IL5RA	NM_000564	flanking_5UTR		24.2	0.8334	99.6
s214	rs163549	3	IL5RA	NM_175725	flanking_3UTR		18.3	0.586	100
s215	rs7647903	3	IL5RA	NM_175724	3UTR		19.4	0.7532	99.4
s216	rs2290610	3	IL5RA	NM_000564	coding	I129V	38.4	0.8942	99.6
s217	rs3856847	3	IL5RA	NM_000564	intron		5.4	1	99.7
s218	rs622502	3	CISH	NM_145071	intron		25.6	0.3441	100
s219	rs2239751	3	CISH	NM_145071	intron		5.1	0.8258	100
s220	rs7628626	3	CD80	NM_005191	3UTR		16	0.101	99.7
s221	rs9855093	3	CD80	NM_005191	intron		15.4	0.0607	100
s222	rs4688014	3	CD80	NM_005191	intron		15.9	0.0965	99.9
s223	rs624035	3	CD80	NM_005191	intron		23.6	0.7315	99.9
s224	rs6804441	3	CD80	NM_005191	intron		16.9	1	99.9
s225	rs13071247	3	CD80	NM_005191	intron		13.2	0.944	99.9
s226	rs1485332	3	CD80	NM_005191	intron		34.4	0.6225	100
s227	rs1880661	3	CD80	NM_005191	flanking_5UTR		11.1	0.0059	99.9
s228	rs2681404	3	CD86	NM_175862	flanking_3UTR		18	0.4168	99.9
s229	rs6786977	3	CD86	NM_175862	flanking_3UTR		21.6	1	99.7
s230	rs2681411	3	CD86	NM_006889	flanking_5UTR		32.9	0.7319	99.9
s231	rs2681422	3	CD86	NM_006889	flanking_3UTR		31.1	0.023	99.7
s232	rs11717893	3	CD86	NM_175862	flanking_5UTR		37.1	0.9673	99.7
s233	rs2332096	3	CD86	NM_175862	intron		38	0.2049	99.9
s234	rs1915092	3	CD86	NM_175862	intron		20.1	1	99.6
s235	rs9848900	3	CD86	NM_175862	intron		47.8	0.5768	100
s236	rs10804556	3	CD86	NM_175862	intron		20.2	0.9998	100
s237	rs1129055	3	CD86	NM_175862	coding	A310T	20.2	0.9998	99.9
s238	rs1523475	3	BCL6	NM_138931	intron		47.4	0.768	99.9
s239	rs1523474	3	BCL6	NM_001706	flanking_3UTR		16.5	0.1714	99.7
s240	rs4686467	3	BCL6	NM_001706	flanking_3UTR		25.6	0.1038	100
s243	rs4647992	4	NFKB1	NM_003998	intron		13.6	1	100
s244	rs230529	4	NFKB1	NM_003998	intron		42.2	0.8403	99.7
s245	rs230521	4	NFKB1	NM_003998	intron		42.2	0.8403	99.9
s246	rs4648037	4	NFKB1	NM_003998	intron		11.8	0.9922	100
s247	rs3774956	4	NFKB1	NM_003998	intron		42.4	0.7671	100
s248	rs1020760	4	NFKB1	NM_003998	intron		42.4	0.7671	99.9
s249	rs4648072	4	NFKB1	NM_003998	coding	M507V	4.8	0.9172	99.9
s250	rs230547	4	NFKB1	NM_003998	intron		15.3	0.3642	99.6
s251	rs1609798	4	NFKB1	NM_003998	intron		5.1	0.8235	99.9
s252	rs6837991	4	IL15	NM_172174	flanking_3UTR		23.6	0.5662	99.6
s253	rs990851	4	IL15	NM_172174	flanking_3UTR		34.3	0.927	100
s254	rs1519551	4	IL15	NM_000585	flanking_5UTR		47.7	0.6669	99.6
s255	rs1519552	4	IL15	NM_000585	flanking_5UTR		35	1	100
s256	rs7688250	4	IL15	NM_172175	flanking_5UTR		8.4	1	99.7
s257	rs10028670	4	IL15	NM_172175	flanking_5UTR		3	1	100
s258	rs1040257	4	IL15	NM_172175	flanking_5UTR		8.7	1	100
s259	rs6841454	4	IL15	NM_172175	flanking_5UTR		3	1	100
s260	rs1519553	4	IL15	NM_172175	flanking_5UTR		3	1	100
s261	rs1907949	4	IL15	NM_000585	intron		9.7	0.3753	100
s262	rs12508955	4	IL15	NM_000585	intron		8.8	0.4929	99.9
s263	rs7657186	4	TLR3	NM_003265	intron		23	0.3554	99.7
s264	rs5743312	4	TLR3	NM_003265	intron		9.4	0.6671	99.9
s265	rs3775292	4	TLR3	NM_003265	intron		11.7	0.9579	100
s266	rs3775291	4	TLR3	NM_003265	coding	L412F	2.2	0.2969	99.9
s267	rs10213865	5	IL7R	NM_002185	intron		24.4	1	97.3
s268	rs10044838	5	IL7R	NM_002185	intron		15.5	0.4893	99.4
s269	rs1494555	5	IL7R	NM_002185	coding	V138I	4.5	0.0441	100
s270	rs6897932	5	IL7R	NM_002185	coding	T244I	9.7	0.7463	100
s271	rs3194051	5	IL7R	NM_002185	coding	I356V	27.5	0.6769	99.7
s272	rs743564	5	CSF2	NM_000758	intron		29.3	0.8169	100
s274	rs10214312	5	IRF1	NM_002198	intron		49.4	0.9365	99.4
s275	rs2070874	5	IL4	NM_000589	5UTR		48.7	0.0972	99.9
s276	rs2243268	5	IL4	NM_000589	intron		33.1	0.3159	100
s277	rs2243274	5	IL4	NM_000589	intron		33.1	1	100
s278	rs6930635	6	IRF4	NM_002460	intron		17.5	0.8805	100
s279	rs6900384	6	IRF4	NM_002460	intron		6.6	0.0873	100
s280	rs1473037	6	IRF4	NM_002460	intron		13.2	1	99.9
s281	rs1877179	6	IRF4	NM_002460	intron		24.1	0.7129	100
s282	rs1050975	6	IRF4	NM_002460	3UTR		38.2	0.9919	100
s284	rs13501	6	TAP2	NM_000544	3UTR		46.8	0.4996	98.1
s285	rs241448	6	TAP2	NM_000544	coding	*687Q	12.9	0.9552	99.9
s286	rs241447	6	TAP2	NM_000544	coding	T665A	12.8	0.9176	99.3
s287	rs241424	6	TAP2	NM_018833	intron		39.2	0.0588	99.7
s288	rs4713598	6	TAP2	NM_018833	flanking_5UTR		49.6	0.428	100
s289	rs2071541	6	TAP1	NM_000593	flanking_3UTR		2.1	1	99.9
s290	rs735883	6	TAP1	NM_000593	intron		49.5	0.2607	99
s291	rs4148880	6	TAP1	NM_000593	coding	I393V	21	0.5196	100
s292	rs2284190	6	TAP1	NM_000593	intron		13.2	0.944	100
s293	rs9277412	6	HLA-DPB1	NM_002121	intron		42.2	1	100
s295	rs1059288	6	TAPBP	NM_003190	3UTR		44.3	0.0222	99.7
s296	rs2071888	6	TAPBP	NM_172208	coding	T260R	44.3	0.019	99.6
s297	rs3106190	6	TAPBP	NM_003190	intron		40	0.4117	99.6
s298	rs2282151	6	NFKBIE	NM_004556	3UTR		10.2	1	99.7
s299	rs730775	6	NFKBIE	NM_004556	intron		15.6	0.5259	100
s300	rs2233424	6	NFKBIE	NM_004556	flanking_5UTR		4.8	1	99.6
s302	rs6923419	6	PRDM1	NM_001198	intron		49.4	0.6435	99.9
s303	rs811925	6	PRDM1	NM_001198	coding	D69E	12.4	0.4651	100
s304	rs530239	6	PRDM1	NM_001198	intron		17.9	0.7002	99.7
s305	rs573869	6	PRDM1	NM_001198	intron		15.3	0.6158	99.7
s306	rs1543509	6	IL22RA2	NM_181310	3UTR		15.4	0.3166	99.9
s307	rs202567	6	IL22RA2	NM_052962	intron		6	0.2051	100
s308	rs7774349	6	IL22RA2	NM_052962	intron		6	0.2051	99.9
s309	rs11154914	6	IL22RA2	NM_052962	intron		8.5	0.5671	100
s310	rs10457018	6	IL22RA2	NM_052962	intron		6.8	1	99.9
s311	rs9376263	6	IL22RA2	NM_052962	intron		7.4	0.0481	98.6
s312	rs6570136	6	IL22RA2	NM_052962	5UTR		19.3	0.7733	100
s313	rs9376267	6	IFNGR1	NM_000416	intron		20.7	0.8976	100
s314	rs9376268	6	IFNGR1	NM_000416	intron		13	1	100
s315	rs7758376	6	WDR27	NM_182552	flanking_3UTR		18.9	0.7969	99.9
s316	rs2997875	6	WDR27	NM_182552	intron		13.6	0.8347	100
s317	rs9477984	6	WDR27	NM_182552	intron		30.6	1	99
s318	rs9478031	6	WDR27	NM_182552	intron		7.5	0.5492	99.9
s319	rs1989643	6	WDR27	NM_182552	intron		4.2	1	99.9
s320	rs2865097	6	WDR27	NM_182552	intron		23.9	0.8431	99.9
s321	rs9383492	6	WDR27	NM_182552	intron		8.4	0.0379	99.9
s322	rs1001844	6	WDR27	NM_182552	intron		7.6	0.8213	99.7
s323	rs9383493	6	WDR27	NM_182552	intron		23.7	0.7868	99.9
s324	rs926449	6	WDR27	NM_182552	intron		28.7	0.1819	100
s325	rs9383498	6	WDR27	NM_182552	intron		32.9	0.0987	100
s326	rs6941625	6	WDR27	NM_182552	coding	Q843L	39.9	0.151	99.4
s327	rs9295018	6	WDR27	NM_182552	intron		25.9	0.3606	100
s328	rs2494673	6	WDR27	NM_182552	intron		24.9	0.2457	100
s329	rs2050062	6	WDR27	NM_182552	intron		12	1	99.6
s330	rs2473441	6	WDR27	NM_182552	intron		12.1	1	100
s331	rs12111411	6	WDR27	NM_182552	intron		14.8	0.4763	99.4
s332	rs2494686	6	WDR27	NM_182552	intron		24.6	0.6437	99.7
s333	rs9396946	6	WDR27	NM_182552	coding		5.6	0.1397	99.7
s334	rs7775504	6	WDR27	NM_182552	intron		38.3	0.8943	100
s335	rs7762296	6	WDR27	NM_182552	intron		36	0.8837	99.6
s336	rs6938667	6	WDR27	NM_182552	coding	V525M	15.2	0.6539	98.9
s337	rs9478086	6	WDR27	NM_182552	coding		38.8	0.3091	99.9
s338	rs3800544	6	WDR27	NM_182552	coding	R467H	10.8	1	99.9
s339	rs3823464	6	WDR27	NM_182552	intron		27.7	0.9964	100
s340	rs3800546	6	WDR27	NM_182552	intron		42.2	0.3017	99.4
s341	rs3823465	6	WDR27	NM_182552	coding	V186V	20.7	0.2733	99.7
s342	rs4236176	6	WDR27	NM_182552	coding	L133P	45.1	0.6889	100
s343	rs4716377	6	WDR27	NM_182552	intron		45.1	0.6889	99.9
s344	rs4716380	6	WDR27	NM_182552	intron		35.8	0.6557	99.9
s345	rs1554606	7	IL6	NM_000600	intron		28.7	0.7971	100
s346	rs2069845	7	IL6	NM_000600	intron		28.7	0.7971	99.7
s347	rs199357	7	GPNMB	NM_001005340	intron		12.1	0.5013	99.9
s348	rs1881203	7	GPNMB	NM_001005340	intron		44.8	0.0315	99.9
s349	rs858275	7	GPNMB	NM_001005340	intron		28	1	100
s350	rs5850	7	GPNMB	NM_001005340	3UTR		37.4	1	99.7
s351	rs2583759	8	IL7	NM_000880	flanking_3UTR		35.6	0.1154	99.9
s352	rs894221	8	IL7	NM_000880	intron		46.2	0.4278	99.9
s353	rs2583778	8	IL7	NM_000880	intron		35.6	0.1154	99.6
s354	rs6993386	8	IL7	NM_000880	intron		19.5	0.7224	100
s355	rs1441850	8	IL7	NM_000880	intron		46.3	0.3973	100
s356	rs1119642	8	IL7	NM_000880	intron		38.5	1	99.6
s357	rs2717543	8	IL7	NM_000880	intron		41.8	0.4495	100
s358	rs2919935	8	IL7	NM_000880	intron		33.8	1	98.7
s359	rs10110519	8	IL7	NM_000880	intron		36.4	0.919	99.9
s360	rs2583762	8	IL7	NM_000880	intron		41.6	0.4954	99.7
s361	rs11990466	8	IL7	NM_000880	intron		27.2	0.3784	99.7
s362	rs6473118	8	IL7	NM_000880	intron		6.4	0.7992	100
s363	rs11775538	8	IL7	NM_000880	intron		27.2	0.3784	99.9
s364	rs11778246	8	IL7	NM_000880	intron		27.2	0.3784	99.9
s365	rs3862193	8	NFKBIL2	NM_013432	intron		42.2	0.7979	96.4
s366	rs4082353	8	NFKBIL2	NM_013432	intron		32.1	0.712	99.3
s367	rs2306384	8	NFKBIL2	NM_013432	coding	G334S	34.4	0.0744	97.9
s369	rs4925858	8	NFKBIL2	NM_013432	flanking_5UTR		34.9	0.3236	99.4
s370	rs4880018	9	PAX5	NM_016734	intron		22.9	0.7304	100
s371	rs3860999	9	PAX5	NM_016734	intron		22.9	0.7304	99.7
s372	rs4510947	9	PAX5	NM_016734	intron		43.5	0.095	99.9
s373	rs10758405	9	PAX5	NM_016734	intron		8.1	0.1018	100
s374	rs4880023	9	PAX5	NM_016734	intron		46.8	0.1495	99.7
s375	rs7850607	9	PAX5	NM_016734	intron		39.6	0.9447	99.1
s376	rs10511935	9	PAX5	NM_016734	intron		49.1	1	99.4
s377	rs12683779	9	PAX5	NM_016734	intron		5.1	1	99.3
s378	rs3780138	9	PAX5	NM_016734	intron		13.4	0.8874	99.9
s379	rs10758412	9	PAX5	NM_016734	intron		31.5	0.1636	99.7
s380	rs3758161	9	PAX5	NM_016734	intron		30	0.3054	98.9
s381	rs3824340	9	PAX5	NM_016734	intron		26.9	0.6607	99.7
s382	rs3758163	9	PAX5	NM_016734	intron		27.8	0.9431	100
s383	rs4515644	9	PAX5	NM_016734	intron		45.2	0.6021	99.9
s384	rs3780151	9	PAX5	NM_016734	intron		42.5	0.6952	99.4
s385	rs7032313	9	PAX5	NM_016734	intron		42.5	0.7366	99.4
s386	rs13288123	9	PAX5	NM_016734	intron		14.7	0.482	99.7
s387	rs3780154	9	PAX5	NM_016734	intron		38.8	0.5776	100
s388	rs3780157	9	PAX5	NM_016734	intron		14.8	0.076	99.9
s389	rs11998778	9	PAX5	NM_016734	intron		34.2	0.0205	99.6
s390	rs7859088	9	PAX5	NM_016734	intron		43.6	0.6954	99.9
s391	rs2039217	9	PAX5	NM_016734	intron		44.6	0.9288	99.9
s392	rs10758418	9	PAX5	NM_016734	intron		42.4	1	99.7
s393	rs3780169	9	PAX5	NM_016734	intron		29.9	0.6597	99.9
s394	rs3018183	9	PAX5	NM_016734	intron		24.3	0.5413	99
s395	rs2282077	9	PAX5	NM_016734	intron		18.3	0.8683	98.9
s396	rs883966	9	PAX5	NM_016734	intron		8.1	1	95.9
s397	rs1329573	9	PAX5	NM_016734	intron		36.2	0.9609	99.9
s398	rs7020413	9	PAX5	NM_016734	intron		32.8	0.5718	100
s399	rs944066	9	PAX5	NM_016734	intron		29.3	0.188	99.7
s400	rs3739440	9	PAX5	NM_016734	intron		5.1	1	100
s401	rs3181362	9	TNFSF8	NM_001244	intron		30.9	0.566	99.9
s402	rs3789882	9	TNFSF8	NM_001244	intron		25.7	0.5019	99.9
s403	rs3181360	9	TNFSF8	NM_001244	intron		30	0.5295	99.9
s404	rs3181354	9	TNFSF8	NM_001244	flanking_5UTR		10.8	0.4627	99.9
s405	rs1927911	9	TLR4	NM_003266	flanking_5UTR		22.3	1	100
s406	rs2149356	9	TLR4	NM_138557	flanking_5UTR		13.8	0.7415	99.7
s408	rs2296135	10	IL15RA	NM_002189	3UTR		26.2	0.2177	99.9
s409	rs8177726	10	IL15RA	NM_002189	intron		18.6	0.6839	100
s411	rs7097780	10	IL15RA	NM_002189	intron		40.2	0.6976	99.6
s412	rs8177772	10	IL15RA	NM_002189	intron		4.3	1	100
s413	rs8177633	10	IL15RA	NM_002189	intron		20.9	0.9759	99.4
s414	rs1399180	10	GATA3	NM_001002295	intron		43.2	0.0048	99.7
s415	rs3802604	10	GATA3	NM_001002295	intron		20.1	0.018	99.9
s416	rs570613	10	GATA3	NM_002051	flanking_3UTR		42.9	0.7303	99.6
s417	rs3802600	10	GATA3	NM_001002295	flanking_5UTR		21	0.487	99.7
s418	rs528778	10	GATA3	NM_001002295	intron		19.5	0.1462	100
s419	rs3827680	10	MAPK8	NM_002750	intron		44.3	0.7449	99.6
s420	rs10857565	10	MAPK8	NM_002750	intron		7.2	0.9612	99.9
s421	rs11101318	10	MAPK8	NM_002750	intron		44.3	0.7042	99.9
s422	rs10508901	10	MAPK8	NM_002750	intron		12.4	0.8048	99.9
s423	rs10508903	10	MAPK8	NM_002750	intron		38.1	0.7397	99.4
s424	rs9284	10	MAPK8	NM_139047	flanking_3UTR		38.1	0.7397	99.4
s425	rs1324551	10	FAS	NM_000043	intron		16.2	0.6486	99.9
s426	rs6586165	10	FAS	NM_000043	intron		16.3	0.6107	100
s427	rs2147420	10	FAS	NM_000043	intron		40.3	0.5751	99.9
s428	rs3218619	10	FAS	NM_000043	coding	A16T	10	0.6586	100
s429	rs3218614	10	FAS	NM_000043	coding	T122I	4.3	1	100
s430	rs9658767	10	FAS	NM_000043	intron		23.1	0.4991	99.9
s431	rs3829223	11	TOLLIP	NM_019009	intron		43.5	1	98.6
s432	rs3793964	11	TOLLIP	NM_019009	intron		19.4	0.4134	98.4
s433	rs5743899	11	TOLLIP	NM_019009	intron		49.7	0.3957	99.4
s434	rs5743867	11	TOLLIP	NM_019009	intron		20.1	0.7836	99.9
s435	rs2785172	11	CD44	NM_001001392	intron		20.6	0.1364	99.3
s436	rs187116	11	CD44	NM_001001392	intron		9.5	1	99.3
s437	rs7126359	11	CD44	NM_001001392	intron		33.4	0.6945	100
s438	rs353620	11	CD44	NM_001001392	intron		39.8	0.4028	99.9
s439	rs7952514	11	CD44	NM_001001392	intron		18.7	0.9848	99.9
s440	rs353644	11	CD44	NM_001001392	intron		17.1	0.6711	99.4
s441	rs353630	11	CD44	NM_001001392	intron		49.1	0.6064	99.7
s442	rs7937602	11	CD44	NM_001001392	intron		18	0.2983	100
s443	rs11033013	11	CD44	NM_001001392	intron		27.1	0.9751	99.9
s444	rs4756196	11	CD44	NM_001001392	intron		26.4	0.3014	99.6
s445	rs996076	11	CD44	NM_001001390	intron		44.9	0.2445	99.9
s446	rs10128562	11	CD44	NM_000610	flanking_5UTR		38.3	0.0802	100
s447	rs713330	11	CD44	NM_001001389	intron		12.5	0.17	99.9
s448	rs7105890	11	CD44	NM_001001390	intron		14.1	0.6493	99.9
s449	rs2295756	11	CD44	NM_001001390	intron		22	1	100
s450	rs7116739	11	CD44	NM_001001392	intron		40	0.8671	99.9
s451	rs10128586	11	CD44	NM_001001392	intron		29.6	0.474	99.7
s452	rs12419062	11	CD44	NM_001001392	intron		29.4	0.262	99.9
s453	rs2303439	11	TRAF6	NM_004620	intron		46.1	0.638	99.7
s454	rs331457	11	TRAF6	NM_145803	flanking_5UTR		22	0.6211	99.9
s455	rs4755453	11	TRAF6	NM_004620	flanking_3UTR		37.3	0.4516	100
s456	rs5030411	11	TRAF6	NM_004620	flanking_5UTR		18	0.2983	100
s457	rs872053	11	RAG1	NM_000448	5UTR		6.6	0.3208	100
s458	rs3740955	11	RAG1	NM_000448	coding	R249H	26.2	0.4241	99.7
s459	rs1056403	11	RAG1	NM_000448	3UTR		28.7	0.587	99.6
s460	rs7104753	11	RAG2	NM_138787	flanking_3UTR		41.5	0.7877	99.6
s461	rs867801	11	RAG2	NM_000536	flanking_3UTR		32	0.5387	99.7
s462	rs867804	11	RAG2	NM_000536	flanking_3UTR		32	0.5387	99.6
s463	rs10838698	11	SPI1	NM_003120	intron		24	0.6445	100
s464	rs10769258	11	SPI1	NM_003120	intron		16.3	1	99.9
s465	rs896817	11	SPI1	NM_003120	intron		20.3	0.9887	99.6
s466	rs7940536	11	SPI1	NM_003120	intron		16.3	1	99.7
s467	rs2017549	11	MS4A4A	NM_148975	flanking_3UTR		29.9	0.2565	99.9
s468	rs1026250	11	MS4A4A	NM_024021	flanking_3UTR		41.2	0.8248	100
s469	rs4939331	11	MS4A4A	NM_148975	flanking_5UTR		9.2	0.5811	99.9
s470	rs10750931	11	MS4A4A	NM_024021	coding		21.9	0.6595	99.7
s471	rs6591561	11	MS4A4A	NM_148975	coding	M178V	35.5	0.1931	99.7
s472	rs10681	11	MS4A4A	NM_148975	3UTR		21	0.9919	99.7
s473	rs948312	11	MS4A1	NM_152866	flanking_5UTR		5.3	1	99.6
s474	rs7126354	11	MS4A1	NM_021950	intron		18	0.7496	100
s475	rs4939364	11	MS4A1	NM_021950	intron		37.1	0.2826	99.9
s476	rs1051756	11	MS4A1	NM_021950	3UTR		20.2	0.5024	99.9
s477	rs3862667	11	CD5	NM_014207	intron		49.3	0.2373	100
s478	rs616340	11	CD5	NM_014207	intron		31.2	0.1312	99.7
s479	rs4245224	11	CD5	NM_014207	intron		38.8	0.871	96.9
s480	rs7104333	11	CD5	NM_014207	flanking_3UTR		47.6	0.7713	99.4
s481	rs2508450	11	IL10RA	NM_001558	intron		23.5	0.7188	100
s482	rs4252279	11	IL10RA	NM_001558	intron		7.8	1	99.9
s483	rs2229113	11	IL10RA	NM_001558	coding	G351R	14.3	0.216	99.6
s484	rs9610	11	IL10RA	NM_001558	3UTR		23.1	0.3876	99.9
s485	rs523604	11	BLR1	NM_001716	flanking_3UTR		32.9	0.274	99.4
s486	rs1623316	11	BLR1	NM_001716	flanking_3UTR		22.6	0.4261	99.9
s487	rs613791	11	BLR1	NM_032966	flanking_5UTR		49.1	0.2801	96.7
s488	rs3922	11	BLR1	NM_001716	3UTR		29.8	1	99.6
s489	rs591163	11	H17	NM_017547	flanking_3UTR		45	0.7721	99.6
s490	rs563011	11	TIRAP	NM_148910	flanking_5UTR		13.5	1	100
s491	rs1893352	11	TIRAP	NM_148910	intron		5.9	0.6136	99.9
s492	rs1786704	11	TIRAP	NM_052887	intron		9.5	0.6714	99.7
s493	rs695029	11	DCPS	NM_014026	coding	F63F	11.5	1	99.9
s494	rs5441	12	GNB3	NM_014262	flanking_3UTR		23.5	0.2366	100
s498	rs5446	12	GNB3	NM_002075	3UTR		44.8	1	99.6
s499	rs11054130	12	CD163	NM_203416	flanking_3UTR		8.5	0.4141	100
s500	rs7487755	12	CD163	NM_203416	flanking_3UTR		40.8	1	99.7
s501	rs6488336	12	CD163	NM_203416	flanking_3UTR		46.4	0.5165	99.9
s502	rs6488338	12	CD163	NM_203416	flanking_3UTR		35.9	0.1725	99.4
s503	rs6488340	12	CD163	NM_203416	intron		39.3	0.2205	99.7
s504	rs4883263	12	CD163	NM_203416	coding	I342V	46.1	0.2827	99.6
s505	rs11046349	12	AICDA	NM_020661	3UTR		36	0.7005	99.7
s506	rs2580876	12	AICDA	NM_020661	intron		33.7	0.8568	99.4
s507	rs1051065	12	CD69	NM_001781	3UTR		24.4	0.4188	100
s508	rs6416258	12	CD69	NM_001781	intron		11.8	0.5803	100
s509	rs3176789	12	CD69	NM_001781	intron		10.8	0.6656	99.9
s510	rs11053597	12	CLEC7A	NM_022570	3UTR		44.6	0.6827	100
s511	rs11053603	12	CLEC7A	NM_197952	flanking_3UTR		36.2	0.9609	100
s512	rs2078178	12	CLEC7A	NM_197952	intron		12.3	0.2059	99.9
s514	rs4251450	12	IRAK4	NM_016123	intron		18.3	0.3681	100
s515	rs4251459	12	IRAK4	NM_016123	intron		32	0.5039	100
s516	rs3805198	12	IRAK4	NM_016123	intron		31.9	0.3991	100
s517	rs4251545	12	IRAK4	NM_016123	coding	A428T	31.1	0.4802	100
s518	rs4251555	12	IRAK4	NM_016123	flanking_3UTR		32	0.3848	99.7
s519	rs1732886	12	IRAK3	NM_007199	intron		5.2	0.4435	100
s520	rs1882200	12	IRAK3	NM_007199	intron		22.6	0.6252	100
s521	rs1152888	12	IRAK3	NM_007199	coding	V147I	38.3	0.1977	100
s522	rs1152918	12	IRAK3	NM_007199	intron		19.3	0.6793	100
s523	rs2069727	12	IFNG	NM_000619	flanking_3UTR		7.5	0.2754	99.9
s524	rs2069718	12	IFNG	NM_000619	intron		23.5	0.5777	99.9
s525	rs10748100	12	IL26	NM_018402	intron		9.9	0.1711	100
s526	rs2870946	12	IL26	NM_018402	intron		11	0.8435	99.9
s527	rs7132188	12	IL26	NM_018402	intron		4.6	1	100
s528	rs3782554	12	IL26	NM_018402	intron		28.7	0.0297	99.7
s529	rs3814240	12	IL26	NM_018402	flanking_5UTR		36.2	0.3436	99.6
s530	rs1182844	12	IL22	NM_020525	flanking_3UTR		28.6	0.7227	99.7
s531	rs1179251	12	IL22	NM_020525	intron		49.9	0.3379	100
s532	rs2046068	12	IL22	NM_020525	intron		8.8	0.4929	100
s533	rs10744785	12	OAS1	NM_002534	intron		31.4	1	99.9
s534	rs3741981	12	OAS1	NM_002534	coding	S162G	14.4	0.1147	99.4
s535	rs2285934	12	OAS1	NM_002534	intron		38.6	1	99.9
s536	rs10774671	12	OAS1	NM_016816	flanking_5UTR		30.2	0.0082	99.9
s537	rs3814802	13	RFXAP	NM_000538	flanking_5UTR		33.1	0.3289	100
s538	rs1980881	13	RFXAP	NM_000538	intron		41.8	0.2036	100
s539	rs9547679	13	RFXAP	NM_000538	3UTR		26	0.994	99.7
s540	rs8181791	13	TNFSF13B	NM_006573	intron		41.1	0.5351	99.7
s541	rs1224141	13	TNFSF13B	NM_006573	intron		13.9	0.7013	99.9
s542	rs10508198	13	TNFSF13B	NM_006573	intron		9.3	0.8853	100
s543	rs9520835	13	TNFSF13B	NM_006573	intron		18.8	0.0409	99.9
s544	rs1224147	13	TNFSF13B	NM_006573	intron		13.5	0.4926	100
s545	rs1224151	13	TNFSF13B	NM_006573	intron		17.6	0.8091	99.9
s546	rs4982269	14	NFKBIA	NM_020529	flanking_3UTR		8.5	0.1538	99.9
s547	rs696	14	NFKBIA	NM_020529	3UTR		40	0.3936	100
s548	rs2233409	14	NFKBIA	NM_020529	flanking_5UTR		11.7	0.1235	100
s549	rs3138050	14	NFKBIA	NM_020529	flanking_5UTR		23.4	0.8974	100
s550	rs2250672	14	LGMN	NM_005606	intron		33.5	0.0231	99.9
s551	rs2402189	14	LGMN	NM_005606	intron		15.7	0.4961	100
s552	rs3818320	14	LGMN	NM_005606	coding	P417P	21.9	0.9069	99.9
s553	rs2236264	14	LGMN	NM_005606	coding	V18I	30.8	0.2014	99.7
s554	rs1242102	14	LGMN	NM_005606	flanking_5UTR		33.9	0.712	99.7
s555	rs1242095	14	LGMN	NM_005606	flanking_3UTR		23.7	0.557	99.6
s556	rs4906263	14	TRAF3	NM_003300	flanking_3UTR		32	0.8705	99.9
s557	rs941726	14	TRAF3	NM_003300	flanking_3UTR		31.6	0.6671	100
s558	rs12432777	14	TRAF3	NM_003300	flanking_3UTR		15.4	1	99.9
s559	rs12436181	14	TRAF3	NM_003300	flanking_3UTR		15.6	1	100
s560	rs11624345	14	TRAF3	NM_003300	flanking_3UTR		43.4	0.4919	99.7
s561	rs8009520	14	TRAF3	NM_145725	flanking_5UTR		15.6	1	99.9
s562	rs7140494	14	TRAF3	NM_145725	flanking_5UTR		7.1	0.1374	99.7
s563	rs7156191	14	TRAF3	NM_145725	flanking_3UTR		37.7	0.7987	99.9
s564	rs2896460	14	TRAF3	NM_145725	flanking_3UTR		7.2	0.1557	99.9
s565	rs12586742	14	TRAF3	NM_003300	flanking_5UTR		7.3	0.1754	99.9
s566	rs1131877	14	TRAF3	NM_003300	coding	M129T	7.2	0.1557	99.9
s567	rs7154305	14	TRAF3	NM_003300	intron		7.3	0.1754	100
s568	rs9671376	14	TRAF3	NM_003300	intron		7.3	0.1754	99.9
s569	rs2494731	14	AKT1	NM_001014431	intron		40.4	1	100
s570	rs2494743	14	AKT1	NM_001014431	intron		49.5	0.8883	92.7
s571	rs1130214	14	AKT1	NM_005163	5UTR		44.4	0.5929	96.9
s572	rs4781016	16	CIITA	NM_000246	intron		24.5	0.6959	99.7
s573	rs4774	16	CIITA	NM_000246	coding	G500A	23.8	0.5085	99
s574	rs4781019	16	CIITA	NM_000246	intron		32.8	0.0374	100
s575	rs6498130	16	CIITA	NM_000246	intron		48.8	0.6735	99.7
s576	rs4781024	16	CIITA	NM_000246	intron		10	0.2577	100
s577	rs3087519	16	DEXI	NM_014015	3UTR		22.5	0.0078	99.6
s578	rs4072864	16	DEXI	NM_014015	intron		40.9	0.675	99.4
s579	rs4072865	16	DEXI	NM_014015	intron		16.1	0.0072	99.7
s580	rs2017662	16	TNFRSF17	NM_001192	coding	T159T	20.8	0.3509	99
s581	rs12597429	16	TNFRSF17	NM_001192	flanking_3UTR		36.8	0.4611	99.1
s582	rs4787948	16	IL4R	NM_001008699	intron		21.3	0.4282	99.3
s583	rs3024548	16	IL4R	NM_001008699	intron		46.2	0.8061	98.6
s584	rs3024672	16	IL4R	NM_000418	intron		47.1	0.5666	99.6
s585	rs1805011	16	IL4R	NM_000418	coding	E400A	35.6	0.3139	99.7
s586	rs1805012	16	IL4R	NM_000418	coding	C431R	11.2	0.0745	98.7
s587	rs1805015	16	IL4R	NM_000418	coding	S503P	45.2	0.564	99.7
s588	rs1801275	16	IL4R	NM_000418	coding	Q576R	20.5	0.2371	99.7
s589	rs1805016	16	IL4R	NM_000418	coding	S752A	36.7	0.776	99.4
s590	rs1029489	16	IL4R	NM_000418	flanking_3UTR		21.6	0.0117	99.4
s591	rs11150590	16	ITGAL	NM_002209	intron		26.4	0.2009	99.3
s592	rs2285459	16	ITGAL	NM_002209	intron		25.7	0.204	99.7
s593	rs6565189	16	ITGAL	NM_002209	intron		24.9	1	99.7
s594	rs4243232	16	ITGAL	NM_002209	intron		23.4	0.3096	99.9
s595	rs2230433	16	ITGAL	NM_002209	coding	R791T	38.4	0.0515	99.7
s596	rs3803800	17	TNFSF13	NM_003808	coding	S96N	22.4	0.5373	99.7
s597	rs7216687	17	MAP2K4	NM_003010	intron		29.1	1	99.6
s598	rs2108496	17	MAP2K4	NM_003010	intron		8.6	4.55e-06	98.3
s599	rs8080333	17	MAP2K4	NM_003010	intron		48.8	0.7545	99.7
s600	rs8065164	17	MAP2K4	NM_003010	intron		40.1	0.1774	99.7
s601	rs8064513	17	MAP2K4	NM_003010	intron		41	0.2264	99.7
s602	rs7207011	17	MAP2K4	NM_003010	intron		48.2	0.6638	99.9
s603	rs1870584	17	MAP2K4	NM_003010	flanking_3UTR		35.5	0.7349	100
s604	rs1466314	17	MAP2K3	NM_145109	flanking_3UTR		18.4	0.6342	99.9
s605	rs8074866	17	MAP2K3	NM_145109	flanking_3UTR		38.6	0.6772	100
s606	rs3760201	17	MAP2K3	NM_002756	flanking_5UTR		29	1	99.3
s608	rs9899521	17	MAP2K3	NM_145109	intron		34.7	0.2641	90.7
s609	rs9901404	17	MAP2K3	NM_145109	intron		25.2	1	98.6
s610	rs9909362	17	MAP2K3	NM_145109	intron		32.9	0.5157	99.7
s611	rs1053023	17	STAT3	NM_213662	3UTR		42.1	0.4289	99.7
s612	rs1053005	17	STAT3	NM_213662	3UTR		38.3	0.5515	99.9
s613	rs3809758	17	STAT3	NM_139276	flanking_3UTR		37.9	0.8676	99.7
s614	rs9912773	17	STAT3	NM_139276	flanking_5UTR		22.8	0.1032	100
s615	rs744166	17	STAT3	NM_139276	flanking_5UTR		26	0.7826	100
s616	rs1026916	17	STAT3	NM_213662	flanking_3UTR		31.7	0.9582	99.9
s617	rs7211777	17	STAT3	NM_213662	flanking_3UTR		6.9	1	99.7
s618	rs16946264	17	TBX21	NM_013351	intron		11.5	0.6651	100
s619	rs11079788	17	TBX21	NM_013351	intron		21.6	0.3201	99.9
s620	rs2034100	17	MAP2K6	NM_002758	flanking_3UTR		34	0.3466	99.6
s621	rs817565	17	MAP2K6	NM_002758	flanking_3UTR		26.3	0.8558	99.6
s622	rs11869348	17	MAP2K6	NM_002758	flanking_3UTR		31.1	0.2562	99.6
s623	rs7213686	17	MAP2K6	NM_002758	flanking_3UTR		23.5	0.1329	99.9
s624	rs6501328	17	MAP2K6	NM_031988	flanking_5UTR		29.1	0.2487	99.6
s625	rs2028049	17	MAP2K6	NM_031988	flanking_5UTR		25	0.6091	100
s626	rs11869073	17	MAP2K6	NM_031988	flanking_5UTR		10.5	0.9944	100
s627	rs8078890	17	MAP2K6	NM_031988	flanking_5UTR		4.8	0.3321	100
s629	rs6501329	17	MAP2K6	NM_002758	intron		39.5	0.3227	99.9
s630	rs2715824	17	MAP2K6	NM_002758	intron		28	0.2117	100
s631	rs2251862	17	MAP2K6	NM_002758	coding	R31R	33.3	0.5175	99.9
s632	rs2715832	17	MAP2K6	NM_002758	intron		9.3	1	100
s633	rs756944	17	MAP2K6	NM_002758	intron		26.4	0.6575	99.4
s634	rs2716191	17	MAP2K6	NM_002758	intron		38.7	0.0777	99.9
s635	rs1862511	19	TNFSF7	NM_001252	coding	C115C	18.7	0.1534	99.1
s636	rs344591	19	TNFSF7	NM_001252	flanking_5UTR		45.3	0.1134	99.4
s637	rs344555	19	C3	NM_000064	intron		6.4	0.4716	100
s638	rs344550	19	C3	NM_000064	intron		31.1	0.1651	99.9
s639	rs237554	19	C3	NM_000064	intron		16.6	0.0164	99.7
s640	rs432001	19	C3	NM_000064	intron		29.4	0.4633	99.7
s641	rs2287846	19	C3	NM_000064	intron		14.7	0.4878	100
s642	rs366510	19	C3	NM_000064	intron		28.4	0.0225	100
s643	rs432823	19	C3	NM_000064	intron		29.2	0.0557	99.6
s644	rs2250656	19	C3	NM_000064	intron		32.3	0.4993	99.9
s645	rs3212752	19	JAK3	NM_000215	intron		13.2	0.944	100
s646	rs867174	19	JAK3	NM_000215	intron		20.5	0.24	99.7
s647	rs3212711	19	JAK3	NM_000215	intron		45.8	0.0455	99.4
s648	rs3212701	19	JAK3	NM_000215	intron		38.2	1	99.9
s649	rs7250423	19	JAK3	NM_000215	intron		39.8	0.1817	96.7
s650	rs375947	19	IL12RB1	NM_005535	coding		21	0.761	99.6
s651	rs429774	19	IL12RB1	NM_005535	intron		14.8	0.8067	98.1
s652	rs376008	19	IL12RB1	NM_005535	intron		17.4	0.0064	100
s653	rs2239511	19	CD22	NM_001771	intron		41.9	1	99.9
s654	rs2312586	19	CD22	NM_001771	intron		4.2	1	100
s655	rs10406069	19	CD22	NM_001771	coding		6	1	99.9
s656	rs10423648	19	CD22	NM_001771	flanking_3UTR		29.3	0.1711	100
s657	rs11881222	19	IL28B	NM_172139	intron		28.2	0.1789	99.6
s658	rs30461	19	IL29	NM_172140	coding	N188D	28.9	0.547	99.9
s659	rs747857	19	TGFB1	NM_000660	intron		29.2	0.8258	100
s660	rs2278422	19	TGFB1	NM_000660	intron		16.2	0.7142	100
s662	rs4803455	19	TGFB1	NM_000660	intron		35	0.9317	99.6
s663	rs2241715	19	TGFB1	NM_000660	intron		19.8	0.1139	100
s664	rs1062808	19	CARD8	NM_014959	flanking_3UTR		20.1	0.9563	99.9
s665	rs1971783	19	CARD8	NM_014959	3UTR		20	0.8796	98.9
s666	rs1966625	19	CARD8	NM_014959	intron		13.9	0.5978	100
s667	rs3786740	19	CARD8	NM_014959	intron		44.6	0.9725	100
s668	rs2043211	19	CARD8	NM_014959	coding	C10*	18.7	1	99.7
s669	rs6509364	19	CARD8	NM_014959	intron		20.8	0.5398	100
s670	rs6509368	19	CARD8	NM_014959	intron		19	0.2073	100
s671	rs1972619	19	CARD8	NM_014959	intron		8	0.7285	99.9
s672	rs11088247	21	IFNAR2	NM_000874	intron		20.9	0.0398	99.7
s673	rs2248202	21	IFNAR2	NM_000874	intron		16.7	0.9038	95
s674	rs7279064	21	IFNAR2	NM_000874	coding	F10V	22.5	0.0061	99.9
s675	rs2834158	21	IFNAR2	NM_000874	intron		21.1	0.0312	100
s677	rs11911133	21	IFNAR2	NM_000874	intron		44.7	0.8321	99.4
s678	rs2250226	21	IFNAR2	NM_000874	intron		43.2	0.2265	99.6
s679	rs2834167	21	IL10RB	NM_000628	coding	K47E	8.8	1	100
s680	rs2284552	21	IL10RB	NM_000628	intron		15.9	1	100
s681	rs962859	21	IL10RB	NM_000628	intron		24	0.2896	97.9
s682	rs2243498	21	IL10RB	NM_000628	intron		31.7	0.4516	100
s683	rs2247526	21	IL10RB	NM_000628	intron		25.3	0.6114	100
s684	rs2834174	21	IL10RB	NM_000628	intron		33.4	0.7293	99.9
s685	rs3171425	21	IL10RB	NM_000628	3UTR		34.4	0.6328	99.7
s686	rs2856968	21	IFNAR1	NM_000629	intron		33.9	0.5053	99.7
s687	rs2243590	21	IFNAR1	NM_000629	intron		34.3	0.7117	99.3
s688	rs2257167	21	IFNAR1	NM_000629	coding	V168L	27.7	0.9964	100
s690	rs17875834	21	IFNAR1	NM_000629	coding	T359M	23.5	0.69	99.7
s691	rs2834202	21	IFNAR1	NM_000629	3UTR		14.9	0.4444	99.4
s692	rs2284553	21	IFNGR2	NM_005534	intron		2	0.2317	96.3
s693	rs9808685	21	IFNGR2	NM_005534	intron		46.6	0.2498	100
s694	rs2834210	21	IFNGR2	NM_005534	intron		37.1	0.6683	99.6
s695	rs9808753	21	IFNGR2	NM_005534	coding	R64Q	22.1	0.4464	99.7
s696	rs2834214	21	IFNGR2	NM_005534	intron		34.5	0.4807	99.9
s697	rs2834215	21	IFNGR2	NM_005534	intron		34.5	0.4807	99.9
s698	rs461093	21	MX1	NM_002462	intron		17.6	0.2153	99.4
s699	rs468672	21	MX1	NM_002462	intron		27.6	0.4945	99
s700	rs8132871	21	MX1	NM_002462	intron		17.8	0.9868	100
s701	rs468440	21	MX1	NM_002462	intron		42.1	0.7401	99.9
s702	rs469390	21	MX1	NM_002462	coding	V379I	46.1	0.761	100
s703	rs1050008	21	MX1	NM_002462	coding	A541A	25.1	0.8865	99.9
s704	rs1557370	21	MX1	NM_002462	3UTR		40.5	0.6712	99.4
s705	rs4819388	21	ICOSLG	NM_015259	3UTR		26	0.577	99.6
s706	rs2070558	21	ICOSLG	NM_015259	intron		49.2	0.6361	98.6
s707	rs2070561	21	ICOSLG	NM_015259	intron		37.2	0.8717	99.4
s708	rs684	21	ITGB2	NM_000211	3UTR		19	0.0994	99.9
s709	rs5030671	21	ITGB2	NM_000211	coding	V367V	25.4	0.9553	99.3
s710	rs2235133	21	ITGB2	NM_000211	intron		11.9	0.3228	99.7
s711	rs760458	21	ITGB2	NM_000211	intron		16.5	0.0346	99.9
s712	rs3788150	21	ITGB2	NM_000211	intron		34.6	0.2583	99.7
s713	rs3788151	21	ITGB2	NM_000211	intron		43.7	0.5462	99.3
s714	rs2097461	22	XBP1	NM_005080	intron		39	0.7957	99.4
s715	rs2239815	22	XBP1	NM_005080	intron		21.7	0.9748	100
s716	rs1953	22	RANGAP1	NM_002883	3UTR		24.9	0.3921	99.7
s717	rs71948	22	RANGAP1	NM_002883	coding	L516L	34.6	0.8182	92.7
s718	rs104974	22	RANGAP1	NM_002883	intron		33.9	0.0441	99.7
s719	rs139513	22	RANGAP1	NM_002883	intron		32.2	0.6113	100
s720	rs5751072	22	RANGAP1	NM_002883	intron		19.7	0.9329	99.6
s721	rs2235852	22	RANGAP1	NM_002883	intron		19.5	0.9872	99.7
s722	rs5741880	X	TLR7	NM_016562	intron		41.3	0.1695	98.9
s723	rs1731479	X	TLR7	NM_016562	intron		24.7	0.392	97.6
s724	rs179016	X	TLR7	NM_016562	intron		10.2	0.108	98.7
s725	rs179008	X	TLR7	NM_016562	coding	Q11L	11.7	0.156	98.9
s726	rs864058	X	TLR7	NM_016562	coding	T801T	11.6	0.0941	99.6
s727	rs3764880	X	TLR8	NM_138636	coding	M1V	29.7	1	99
s728	rs3827469	X	TLR8	NM_016610	intron		17.3	0.0916	98.9
s729	rs2159377	X	TLR8	NM_016610	coding	D118D	21.5	0.6621	99.1
s731	rs700	X	BTK	NM_000061	3UTR		8.3	0.7804	99.3
s732	rs3027629	X	BTK	NM_000061	intron		26.1	0.6407	99
s733	rs2238986	X	BTK	NM_000061	intron		33.5	0.822	99.7
s734	rs3027615	X	BTK	NM_000061	intron		10.1	0.1065	99
s735	rs5951303	X	BTK	NM_000061	intron		8.7	0.1456	98.7
s736	rs2239460	X	BTK	NM_000061	intron		8.2	1	99.9
s737	rs2071229	X	BTK	NM_000061	flanking_5UTR		21.8	0.0451	99.6
s738	rs1126535	X	CD40LG	NM_000074	coding	L50L	8.7	0.3511	99.3
s739	rs3092921	X	CD40LG	NM_000074	flanking_3UTR		21.6	1	99.1
