# Supplementary material for: Host Genetic Factors and Vaccine-Induced Immunity to Hepatitis B Virus Infection
Source: PLoS One. 2008 Mar 26;3(3):e1898. doi: 10.1371/journal.pone.0001898 (PMC2268746; doi:10.1371/journal.pone.0001898)
Supplement: Table S2 — Single SNP analysis results for 1nd screen for markers taken forward to 2nd screen (0.04 MB XLS) [file pone.0001898.s004.xls]

## Sheet: Sheet1
Supplementary Table S4: Single SNP analysis results for 1nd screen for markers taken forward to 2nd screen
Gene	dbSNP	Genotype	Outcome:				Genotype	Outcome:				Genotype frequencies
			peak anti-HBs level					anti-HBc status				11	12	22
			GMTratio	P	95%CI			OR	P	95%CI		%	%	%
IL28RA	rs7520329	s033_12	0.903583	0.549	0.648088	1.2598	s033_12	1.20555	0.436	0.753555	1.92864	273	293	83
		s033_22	1.84202	0.011	1.15302	2.94273	s033_22	1.37434	0.354	0.701682	2.69184	42.06	45.15	12.79
CD58	rs1414275	s062_12	0.490568	1.747e-05	0.355588	0.676787	s062_12	1.26252	0.374	0.75496	2.11129	239	303	109
		s062_22	0.430524	0.0002878	0.273785	0.676993	s062_22	1.71227	0.09	0.919815	3.18747	36.71	46.54	16.74
	rs1016140	s064gp_33	0.385604	4.001e-06	0.258414	0.575395	s064gp_33	1.36135	0.213	0.837344	2.21329	528	116	4
												81.48	17.9	0.62
RASSF5	rs7555149	s108gp_33	1.32061	0.243	0.827526	2.10749	s108gp_33	0.344325	0.013	0.148792	0.796814	561	88	2
												86.18	13.52	0.31
IL10	rs3024498	s112_12	1.16415	0.48	0.762745	1.77679	s112gp_33	0.81173	0.446	0.474583	1.38839	502	132	17
		s112_22	2.16532	0.012	1.18879	3.944						77.11	20.28	2.61
	rs1800896	s114_12	1.11927	0.508	0.800861	1.56428	s114_12	1.15711	0.513	0.747426	1.79137	268	301	79
	(-1082)	s114_22	1.38693	0.156	0.882143	2.18057	s114_22	0.84922	0.662	0.407756	1.76864	41.36	46.45	12.19
TMEM37	rs7602788	s172gp_33	0.967987	0.886	0.619553	1.51238	s172gp_33	0.833632	0.487	0.499059	1.3925	537	108	5
												82.62	16.62	0.77
	rs2587708	s173_12	1.60604	0.005	1.15675	2.22984	s173gp_33	1.27297	0.268	0.830653	1.95081	422	202	13
		s173_22	1.96584	0.074	0.937393	4.12262						66.25	31.71	2.04
	rs2579632	s174_12	1.02326	0.905	0.700961	1.49375	s174_12	1.13272	0.634	0.677867	1.89278	151	337	161
		s174_22	0.804104	0.308	0.528507	1.22341	s174_22	1.43923	0.217	0.807137	2.56634	23.27	51.93	24.81
RAPH1	rs2247094	s192_12	0.774638	0.137	0.553062	1.08499	s192gp_33	0.66783	0.069	0.432474	1.03127	309	288	55
		s192_22	0.568924	0.066	0.31167	1.03852						47.39	44.17	8.44
ICOS	rs4675374	s205_12	0.975303	0.875	0.714456	1.33139	s205_12	1.87385	0.004	1.21608	2.88741	316	284	50
		s205_22	0.86431	0.623	0.482623	1.54786	s205_22	1.16722	0.707	0.521098	2.61449	48.62	43.69	7.69
	rs11571314	s208_12	0.608796	0.009	0.420759	0.880866	s208_12	1.38315	0.202	0.840021	2.27746	190	311	149
		s208_22	0.536157	0.007	0.341103	0.842747	s208_22	1.03332	0.917	0.559629	1.90795	29.23	47.85	22.92
	rs4404254	s210_12	0.59689	0.007	0.411898	0.864968	s210_12	1.51129	0.11	0.910148	2.50947	183	319	149
		s210_22	0.523657	0.005	0.332917	0.82368	s210_22	1.10599	0.751	0.593397	2.06136	28.11	49	22.89
IL5RA	rs340833	s211_12	1.61382	0.011	1.11911	2.32722	s211_12	1.41796	0.181	0.849911	2.36566	195	328	127
		s211_22	1.93332	0.005	1.22172	3.05938	s211_22	1.03083	0.924	0.551212	1.92778	30	50.46	19.54
CD80	rs1880661	s227_12	1.044	0.845	0.677428	1.60894	s227gp_33	1.1841	0.53	0.698717	2.00666	522	112	17
		s227_22	1.41365	0.363	0.669332	2.98569						80.18	17.2	2.61
CD86	rs1915092	s234_12	0.630359	0.01	0.44455	0.893831	s234gp_33	0.952477	0.817	0.63128	1.4371	415	209	26
		s234_22	1.32227	0.481	0.606876	2.88097						63.85	32.15	4
IL4	rs2070874	s275_12	0.760317	0.146	0.525338	1.1004	s275_12	1.01809	0.947	0.599774	1.72815	192	296	163
		s275_22	0.703173	0.096	0.464635	1.06417	s275_22	1.32086	0.349	0.737853	2.36452	29.49	45.47	25.04
	rs2243274	s277_12	1.20636	0.283	0.855726	1.70067	s277_12	0.971585	0.904	0.608869	1.55038	288	282	82
		s277_22	1.93829	0.01	1.17031	3.21023	s277_22	1.06131	0.865	0.533671	2.11064	44.17	43.25	12.58
TAP2	rs4713598	s288_12	1.85216	0.002	1.26798	2.70549	s288_12	1.11301	0.7	0.64507	1.92038	166	328	158
		s288_22	1.42587	0.168	0.860724	2.36209	s288_22	0.896863	0.733	0.480393	1.67439	25.46	50.31	24.23
IL22RA2	rs10457018	s310gp_33	0.833659	0.502	0.489429	1.42	s310gp_33	0.572085	0.113	0.286755	1.14133	574	76	1
												88.17	11.67	0.15
WDR27	rs9383492	s321_12	1.06935	0.768	0.684755	1.66996	s321gp_33	1.00542	0.985	0.562044	1.79857	548	91	13
		s321_22	2.21501	0.016	1.15803	4.23673						84.05	13.96	1.99
IL7	rs6993386	s354_12	0.967947	0.852	0.68603	1.36572	s354gp_33	0.808715	0.348	0.519239	1.25957	432	200	20
		s354_22	2.49621	0.006	1.30124	4.78857						66.26	30.67	3.07
	rs11990466	s361_12	0.821499	0.252	0.586563	1.15053	s361_12	0.868186	0.546	0.54893	1.37312	354	258	39
		s361_22	0.947531	0.877	0.478824	1.87504	s361_22	0.84171	0.679	0.371711	1.90599	54.38	39.63	5.99
	rs6473118	s362gp_33	1.53428	0.077	0.954177	2.46706	s362gp_33	1.22455	0.552	0.628649	2.38532	574	74	4
												88.04	11.35	0.61
PAX5	rs12683779	s377gp_33	0.917451	0.759	0.528144	1.59373	s377gp_33	0.597952	0.181	0.281602	1.26969	584	62	3
												89.98	9.55	0.46
	rs7032313	s385_12	1.11747	0.543	0.7806	1.59971	s385_12	2.08676	0.009	1.20532	3.61278	210	301	138
		s385_22	0.8247	0.42	0.515685	1.31889	s385_22	2.47625	0.005	1.30909	4.68405	32.36	46.38	21.26
MAPK8	rs3827680	s419_12	0.661726	0.015	0.475218	0.921434	s419_12	0.648434	0.065	0.409303	1.02727	210	327	113
		s419_22	0.421879	0.00031642	0.264531	0.672818	s419_22	0.888946	0.709	0.47942	1.6483	32.31	50.31	17.38
	rs10857565	s420gp_33	0.569651	0.025	0.348061	0.932315	s420gp_33	1.21888	0.521	0.66554	2.23229	560	91	1
												85.89	13.96	0.15
CD44	rs353644	s440_12	1.69949	0.001	1.23722	2.33448	s440gp_33	1.21494	0.399	0.772993	1.90958	454	178	17
		s440_22	0.808332	0.748	0.220256	2.96655						69.95	27.43	2.62
	rs7937602	s442_12	0.529159	0.002	0.356994	0.784352	s442_12	0.992829	0.978	0.596011	1.65384	449	182	21
		s442_22	0.909139	0.852	0.333839	2.47585	s442_22	2.47094	0.126	0.776299	7.86497	68.87	27.91	3.22
	rs713330	s447gp_33	1.22707	0.289	0.840179	1.79211	s447gp_33	0.611114	0.072	0.357549	1.0445	505	140	6
												77.57	21.51	0.92
	rs12419062	s452_12	1.08842	0.633	0.768369	1.54177	s452gp_33	1.78525	0.008	1.16115	2.7448	329	269	53
		s452_22	1.64579	0.07	0.959946	2.82166						50.54	41.32	8.14
SPI1	rs7940536	s466_12	1.04493	0.832	0.695741	1.56939	s466gp_33	0.742166	0.232	0.455168	1.21013	471	162	17
		s466_22	2.99704	0.001	1.61681	5.55555						72.46	24.92	2.62
MS4A1	rs948312	s473gp_33	0.810025	0.48	0.450532	1.45637	s473gp_33	1.0185	0.962	0.480876	2.15721	576	72	1
												88.75	11.09	0.15
IL10RA	rs2508450	s481_12	1.74677	0.001	1.26824	2.40586	s481_12	1.0135	0.953	0.647354	1.58672	369	243	40
		s481_22	1.45777	0.272	0.743668	2.85757	s481_22	1.65594	0.237	0.718015	3.81905	56.6	37.27	6.13
	rs2229113	s483_12	0.933881	0.691	0.666053	1.3094	s483gp_33	1.21432	0.395	0.77612	1.89993	483	151	16
		s483_22	0.816741	0.603	0.38048	1.75322						74.31	23.23	2.46
TIRAP	rs563011	s490_12	0.855706	0.399	0.59507	1.2305	s490gp_33	1.69632	0.013	1.11906	2.57136	475	168	9
		s490_22	1.847	0.157	0.788836	4.32462						72.85	25.77	1.38
	rs1893352	s491gp_33	1.0277	0.906	0.650759	1.62298	s491gp_33	0.977165	0.947	0.49429	1.93176	567	84	0
												87.1	12.9	0
CD163 a	rs6488340	s503_12	1.05588	0.778	0.723205	1.54159	s503_12	1.79544	0.028	1.06692	3.02141	221	303	126
		s503_22	1.03262	0.885	0.66643	1.60004	s503_22	2.17123	0.011	1.19406	3.9481	34	46.62	19.38
	rs4883263	s504_12	1.06253	0.74	0.742235	1.52104	s504_12	1.01252	0.956	0.651986	1.57242	220	301	128
		s504_22	1.02488	0.917	0.645633	1.62689	s504_22	0.865404	0.661	0.454003	1.6496	33.9	46.38	19.72
IFNG	rs2069727	s523gp_33	1.9691	0.00013041	1.39512	2.77924	s523gp_33	0.631282	0.149	0.338088	1.17874	544	104	4
												83.44	15.95	0.61
LGMN	rs1242102	s554_12	1.02986	0.866	0.730477	1.45194	s554_12	1.82001	0.01	1.15358	2.87143	286	285	79
		s554_22	1.09176	0.722	0.672397	1.77268	s554_22	1.22476	0.59	0.585392	2.56243	44	43.85	12.15
CIITA	rs4774	s573_12	1.14274	0.413	0.829698	1.57389	s573gp_33	0.821833	0.337	0.550516	1.22687	367	253	25
		s573_22	0.654498	0.313	0.28685	1.49335						56.9	39.22	3.88
	rs4781019	s574_12	1.25912	0.166	0.908398	1.74526	s574_12	1.06008	0.803	0.670684	1.67557	273	316	63
		s574_22	1.4781	0.129	0.892068	2.44913	s574_22	2.59789	0.006	1.31574	5.12946	41.87	48.47	9.66
ITGAL	rs4243232	s594_12	1.01413	0.938	0.709737	1.44907	s594gp_33	0.662303	0.048	0.440161	0.996557	370	245	36
		s594_22	1.76678	0.029	1.05916	2.94717						56.84	37.63	5.53
	rs2230433	s595_12	1.11148	0.588	0.757891	1.63004	s595_12	1.57916	0.064	0.974158	2.55989	254	274	122
		s595_22	1.71406	0.013	1.12052	2.62199	s595_22	1.50889	0.185	0.821673	2.77085	39.08	42.15	18.77
IL12RB1	rs376008	s652_12	0.799336	0.214	0.560999	1.13893	s652gp_33	0.456852	0.003	0.27459	0.760092	462	165	25
		s652_22	1.0452	0.915	0.464911	2.3498						70.86	25.31	3.83
IL28B	rs11881222	s657_12	0.966554	0.848	0.682346	1.36914	s657gp_33	1.73313	0.012	1.129	2.66054	320	283	46
		s657_22	1.27719	0.247	0.84315	1.93467						49.31	43.61	7.09
IL10RB	rs2284552	s680_12	0.72144	0.077	0.502332	1.03612	s680gp_33	1.97655	0.003	1.26414	3.09045	476	162	14
		s680_22	1.57638	0.169	0.823433	3.01783						73.01	24.85	2.15
	rs962859	s681_12	1.1099	0.542	0.793356	1.55276	s681gp_33	0.498177	0.001	0.327771	0.757175	363	246	30
		s681_22	1.74928	0.073	0.949059	3.22424						56.81	38.5	4.69
							a CD163 multi-SNP model for anti-HBc:
							s503_12	3.88609	0.006	1.49001	10.1353
							s503_22	7.23654	0.000231	2.52407	20.7473
							s504_12	1.73707	0.091	0.915278	3.2967
							s504_22	4.53065	0.009	1.45442	14.1134
