# Supplementary material for: Host Genetic Factors and Vaccine-Induced Immunity to Hepatitis B Virus Infection
Source: PLoS One. 2008 Mar 26;3(3):e1898. doi: 10.1371/journal.pone.0001898 (PMC2268746; doi:10.1371/journal.pone.0001898)
Supplement: Table S3 — Details for SNPs in 2nd screen (0.03 MB XLS) [file pone.0001898.s005.xls]

## Sheet: Sheet1
Supplementary Table S3: Details for SNPs in 2nd screen
SNPid	Rs number	Chr	Gene	Accession number	Location	AminoAcidChange	MAF*	HWE*	% genotyping success	comments	* Note: HWE and MAF calculation based on one randomly selected sib per sibship
s033	rs7520329	1	IL28RA	NM_170743	intron		33.8	0.4374	97.3064
s062	rs1414275	1	CD58	NM_001779	intron		44.1	0.1138	98.6532
s064	rs1016140	1	CD58	NM_001779	intron		13.7	0.2225	98.6532
s108	rs7555149	1	RASSF5	NM_182665	flanking_3UTR		6.1	0.4107	84.5118
s112	rs3024498	1	IL10	NM_000572	3UTR		9.7	0.9576	98.1481
s114	il10_1082	1	IL10	NM_000572	promoter		36.4	1	86.9333
s172	rs7602788	2	TMEM37	NM_183240	flanking_5UTR		8.6	1	98.8215
s173	rs2587708	2	TMEM37	NM_183240	flanking_5UTR		21	1	84.2667
s174	rs2579632	2	TMEM37	NM_183240	flanking_5UTR		47.6	0.2886	88
s192	rs2247094	2	RAPH1	NM_203365	flanking_5UTR		33.2	1	98.9899
s205	rs4675374	2	ICOS	NM_012092	intron		32.3	0.9899	99.6633
s208	rs11571314	2	ICOS	NM_012092	intron		46.7	0.6306	93.0667
s210	rs4404254	2	ICOS	NM_012092	3UTR				0	failed
s211	rs340833	3	IL5RA	NM_000564	3UTR		40.6	0.903	85.1852
s227	rs1880661	3	CD80	NM_005191	flanking_5UTR		12.5	0.4463	99.3266
s234	rs1915092	3	CD86	NM_175862	intron		22	0.1864	96.9697
s275	rs2070874	5	IL4	NM_000589	5UTR		48.2	0.9913	94.4
s277	rs2243274	5	IL4	NM_000589	intron		35.1	1	98.4848
s288	rs4713598	6	TAP2	NM_018833	flanking_5UTR				0	failed
s310	rs10457018	6	IL22RA2	NM_052962	intron		6	1	98.9899
s321	rs9383492	6	WDR27	NM_182552	intron		0		0	failed
s354	rs6993386	8	IL7	NM_000880	intron		20.1	1	98.8215
s361	rs11990466	8	IL7	NM_000880	intron		22.5	0.6715	95.4667
s362	rs6473118	8	IL7	NM_000880	intron				0	failed
s377	rs12683779	9	PAX5	NM_016734	intron		6	0.7148	98.8215
s385	rs7032313	9	PAX5	NM_016734	intron		45.4	0.0002	98.8215
s419	rs3827680	10	MAPK8	NM_002750	intron		40.5	0.124	98.8215
s420	rs10857565	10	MAPK8	NM_002750	intron		5.9	1	99.6633
s440	rs353644	11	CD44	NM_001001392	intron		16.4	0.1677	98.4848
s442	rs7937602	11	CD44	NM_001001392	intron		16.4	0.5258	97.9798
s447	rs713330	11	CD44	NM_001001389	intron		10	0.6999	74.9158
s452	rs12419062	11	CD44	NM_001001392	intron		29.5	0.5376	98.8215
s466	rs7940536	11	SPI1	NM_003120	intron		14.5	0.974	98.8215
s473	rs948312	11	MS4A1	NM_152866	flanking_5UTR				0	not designable
s481	rs2508450	11	IL10RA	NM_001558	intron				0	not designable
s483	rs2229113	11	IL10RA	NM_001558	coding	G351R	16.4	0.4505	85.0667
s490	rs563011	11	TIRAP	NM_148910	flanking_5UTR		10.8	0.7366	99.1582
s491	rs1893352	11	TIRAP	NM_148910	intron		7	1	93.6
s503	rs6488340	12	CD163	NM_203416	intron				0	not designable
s504	rs4883263	12	CD163	NM_203416	coding	I342V	45.6	0.733	98.9899
s523	rs2069727	12	IFNG	NM_000619	flanking_3UTR		9.9	0.4627	98.8215
s554	rs1242102	14	LGMN	NM_005606	flanking_5UTR		37.8	0.1559	98.9899
s573	rs4774	16	CIITA	NM_000246	intron		25.2	0.9293	92.8
s574	rs4781019	16	CIITA	NM_000246	coding	G500A	32.9	0.6351	83.8384
s594	rs4243232	16	ITGAL	NM_002209	intron		27.9	0.1548	84.8
s595	rs2230433	16	ITGAL	NM_002209	coding	R791T	37.8	1	89.899
s652	rs376008	19	IL12RB1	NM_005535	intron		16.3	0.085	98.6532
s657	rs11881222	19	IL28B	NM_172139	intron		30.8	0.9513	98.8215
s680	rs2284552	21	IL10RB	NM_000628	intron		16.4	1	98.6532
s681	rs962859	21	IL10RB	NM_000628	intron		23.5	0.2533	98.9899
