# Supplementary material for: Host Genetic Factors and Vaccine-Induced Immunity to Hepatitis B Virus Infection
Source: PLoS One. 2008 Mar 26;3(3):e1898. doi: 10.1371/journal.pone.0001898 (PMC2268746; doi:10.1371/journal.pone.0001898)
Supplement: Table S4 — Single SNP analysis results for 2nd screen (0.03 MB XLS) [file pone.0001898.s006.xls]

## Sheet: Sheet1
Supplementary Table S4: Single SNP analysis results for 2nd screen
Gene	SNP_genotype	GMTratio	P-value	95%CI		11	12	22
IL28RA	s033_12	1.25603	0.291	0.822017	1.91921	162	176	41
	s033_22	1.89054	0.059	0.975978	3.66211
CD58	s062_12	1.03711	0.875	0.658516	1.63337	127	179	81
	s062_22	1.09041	0.759	0.625968	1.89945
	s064gp_33	0.9346	0.776	0.585692	1.49136	292	83	11
RASSF5	s108gp_33	1.72624	0.083	0.930613	3.20208	304	40	2
IL10	s112gp_33	1.52595	0.083	0.946542	2.46005	317	61	7
	s114_12	1.59484	0.046	1.00931	2.52005	129	142	44
	s114_22	1.51753	0.244	0.75127	3.06533
TMEM37	s172gp_33	1.70187	0.066	0.965596	2.99956	333	52	3
	s173_12	0.801891	0.345	0.506354	1.26992	191	101	13
	s173_22	1.29182	0.595	0.500722	3.33281
	s174_12	0.906661	0.714	0.535733	1.53441	85	144	90
	s174_22	1.01851	0.95	0.571096	1.81644
RAPH1	s192_12	1.25201	0.273	0.836818	1.87319	187	158	43
	s192_22	1.60678	0.197	0.780673	3.30708
ICOS	s205_12	0.902696	0.611	0.60738	1.3416	188	170	34
	s205_22	1.15193	0.672	0.596825	2.22335
	s208_12	1.0872	0.725	0.681269	1.73501	105	158	76
	s208_22	0.905141	0.736	0.506306	1.61815
IL5RA	s211_12	1.23307	0.347	0.795794	1.91062	122	168	62
	s211_22	0.863397	0.628	0.47528	1.56845
CD80	s227gp_33	1.0307	0.909	0.614072	1.73	305	75	10
CD86	s234_12	1.11877	0.605	0.729862	1.7149	243	109	25
	s234_22	1.90466	0.095	0.893253	4.06125
IL4	s275_12	0.958475	0.858	0.601063	1.52842	90	170	84
	s275_22	1.19627	0.503	0.706373	2.02592
	s277_12	0.726859	0.118	0.48702	1.08481	172	166	47
	s277_22	0.689765	0.25	0.36598	1.3
IL22RA2	s310gp_33	0.865053	0.631	0.477876	1.56592	341	46	1
IL7	s354_12	0.753055	0.166	0.503783	1.12567	247	121	19
	s354_22	1.43399	0.46	0.549079	3.74507
	s361_12	0.816221	0.34	0.537386	1.23974	212	117	19
	s361_22	0.802366	0.547	0.390991	1.64657
PAX5	s377gp_33	1.0429	0.889	0.577849	1.88223	339	47	1
	s385_12	1.09626	0.696	0.690229	1.74115	133	152	102
	s385_22	1.04653	0.862	0.62534	1.7514
MAPK8	s419_12	0.891182	0.575	0.594851	1.33513	126	207	54
	s419_22	1.27292	0.445	0.684333	2.36773
	s420gp_33	0.969124	0.915	0.544538	1.72477	341	45	5
CD44	s440_12	1.19213	0.399	0.791784	1.7949	276	97	13
	s440_22	1.19473	0.711	0.464674	3.07179
	s442_12	0.874661	0.555	0.559919	1.36633	270	101	12
	s442_22	0.398388	0.074	0.145293	1.09236
	s447gp_33	1.24848	0.407	0.737801	2.11263	257	51	5
	s452_12	1.02028	0.925	0.671226	1.55086	181	175	31
	s452_22	1.06385	0.847	0.566722	1.99706
SPI1	s466gp_33	1.25625	0.306	0.810639	1.94683	282	99	6
IL10RA	s483_12	0.872844	0.555	0.554686	1.37349	208	89	12
	s483_22	1.76913	0.432	0.423769	7.38566
TIRAP	s490gp_33	1.45049	0.094	0.938578	2.24161	311	76	2
	s491gp_33	1.58591	0.069	0.964412	2.60791	296	45	1
CD163	s504_12	1.25036	0.279	0.833428	1.87588	114	203	71
	s504_22	1.06276	0.829	0.610692	1.84949
IFNG	s523gp_33	1.26863	0.342	0.775612	2.07502	317	69	1
LGMN	s554_12	1.34969	0.153	0.893765	2.0382	154	170	64
	s554_22	0.961158	0.889	0.550271	1.67885
CIITA	s573_12	0.692738	0.079	0.459913	1.04343	190	126	23
	s573_22	1.53241	0.342	0.633836	3.70488
	s574_12	1.43544	0.104	0.928474	2.21921	152	156	38
	s574_22	1.38781	0.334	0.712838	2.7019
ITGAL	s594_12	0.84231	0.44	0.54421	1.3037	170	113	24
	s594_22	1.69838	0.178	0.784296	3.67783
	s595_12	1.19158	0.44	0.762538	1.86202	146	165	50
	s595_22	2.14966	0.011	1.18971	3.88416
IL12RB	s652gp_33	1.30211	0.186	0.880119	1.92643	273	111	3
IL28B	s657_12	1.4051	0.081	0.958571	2.05964	183	167	37
	s657_22	1.64639	0.143	0.843551	3.21332
IL10RB	s680gp_33	0.920825	0.688	0.614933	1.37888	278	101	8
	s681_12	1.06649	0.755	0.711291	1.59907	232	133	32
	s681_22	0.860617	0.674	0.426413	1.73696
